# Supplementary material for: P–Ru-Complexes with a Chelate-Bridge-Switch: A Comparison of 2-Picolyl and 2-Pyridyloxy Moieties as Bridging Ligands
Source: Molecules. 2022 Apr 27;27(9):2778. doi: 10.3390/molecules27092778 (PMC9103559; doi:10.3390/molecules27092778)
Supplement: Supplementary file 1 [file molecules-27-02778-s001.zip]

Archive with 3 entries (3 files):
- checkcif_EhrlichGerickeBrendlerWagler_all-in-one.pdf
- EhrlichGerickeBrendlerWagler_all-in-one.cif
- SI_EhrlichGerickeBrendlerWagler_Molecules.pdf
